# Supplementary material for: Cardiovascular Magnetic Resonance Imaging of Scar Development Following Pulmonary Vein Isolation: A Prospective Study
Source: PLoS One. 2014 Sep 24;9(9):e104844. doi: 10.1371/journal.pone.0104844 (PMC4174508; doi:10.1371/journal.pone.0104844)
Supplement: Table S1 — Raw measurements. A) Data of Figure 4. B) Data on regional assessment of injury using 16 segment model. C) CNR and EER measurements. (XLSX) [file pone.0104844.s004.xlsx]

## Sheet: LA wall thickness
		LA rspv wall (mm)
		acute pvi	pre-pvi
		8.71	9.66797
		9.1	7.08984
		7	8.32031
		7.8	7.96875
		4.6	5.49609
		11.4	4.8
		12.154	5.625
		8.85
		18.2
		15.3046
		15.1
	MEANS	10.7471	6.99542
			0.0375982

## Sheet: DATA OF FIGURE 5
	% (volume injury/LA cavity volume)*100
	24 hr t2w	24 hr lge	30 daylge
	6.76471	10.2532	10.8451
	9.32836	7.7	9.4235
	2.57143	3.26316	3.07692
	7.17557	1.50538
	6.03896	1.39706	2.06349
	4.57143	9.55414	4.5679
	16		15.625
	9.91525	6.74157	3.78788

## Sheet: DATA OF TABLE 2--sens. and spec
			T2W 24 hour				T2W 24 hour				T2W 24 hour				T2W 24 hour						LGE 24 hour				LGE 24 hour				LGE 24 hour				LGE 24 hour							LGE 30 day				LGE 30 day				LGE 30 day
obs 1			LIPV				RIPV				LSPV				RSPV						LIPV				RIPV				LSPV				RSPV							LIPV				RIPV				LSPV
subject			post	ant	inf	sup	post	ant	inf	sup	post	ant	inf	sup	post	ant	inf	sup		LGE acute	post	ant	inf	sup	post	ant	inf	sup	post	ant	inf	sup	post	ant	inf	sup		lge late		post	ant	inf	sup	post	ant	inf	sup	post	ant
1			1	1	1	1	1	1	1	1	1	1	1	1	1	1	1	1	16		1	1	1	1	1	1	1	1	1	1	1	1	1	1	1	0	15			1	1	1	1	1	1	1	1	1	1
2			1	1	0	0	1	1	0	1	0	0	0	0	1	0	0	0	6		1	1	1	1	1	1	1	1	1	1	1	0	1	0	1	0	13			1	1	1	1	1	1	1	1	1	0
3			1	1	1	0	1	1	1	1	1	0	0	0	1	0	1	1	11		1	1	1	1	1	1	1	1	1	0	1	0	1	1	1	1	14			1	1	1	1	1	1	1	1	1	1
4			1	1	0	1	1	1	1	1	1	0	0	1	1	0	0	0	10		1	1	1	1	1	1	1	1	1	0	0	0	1	1	1	0	12			1	1	1	1	1	1	1	1	1	1
5			1	1	1	1	1	1	1	1	1	1	0	1	1	1	0	0	13		no data																			1	1	1	1	1	1	1	1	1	1
7			1	1	1	1	1	0	1	1	1	1	1	1	1	0	0	0	12		1	1	1	1	1	1	1	1	1	1	1	0	1	0	1	0	13			skip
7			1	1	1	1	1	1	0	1	1	1	0	1	1	1	1	1	14		1	1	1	1	1	1	0	1	1	1	1	0	1	1	1	0	13			1	1	1	1	1	1	0	1	1	1
8			1	1	1	1	1	1	1	1	1	1	1	1	1	1	1	0	15		1	1	1	1	1	1	1	1	1	1	1	0	1	1	1	1	15			1	1	1	1	1	0	1	1	1	1
obs 2
1			1	1	1	1	1	1	1	1	1	1	1	1	1	1	1	1	16	16	1	1	1	1	1	1	1	1	1	1	1	1	1	1	1	0				1	1	1	1	1	1	1	1	1	1
2			1	1	0	0	1	1	0	1	0	0	0	1	1	0	0	0	7	14	1	1	1	1	1	1	1	1	1	0	1	1	1	1	1	1				1	1	1	1	1	0	1	1	1	1
3			1	1	1	0	1	1	0	1	1	1	1	1	1	0	0	0	11	16	1	1	1	1	1	1	1	1	1	1	1	0	1	1	1	1				1	1	1	1	1	1	1	1	1	1
4			1	1	0	1	1	1	1	1	1	1	1	1	1	0	0	0	12	14	1	1	1	1	1	1	1	1	1	1	0	0	1	1	1	0				1	1	1	1	1	1	1	1	1	1
5			1	1	1	1	1	1	1	1	1	1	0	1	1	0	0	1	13	15	skip	skip														skip				1	1	1	1	1	1	1	1	1	1
6			1	1	1	1	1	0	1	1	1	1	1	1	1	0	0	0	12		1	1	1	1	1	1	1	1	1	1	1	0	1	1	1	1				skip
7			1	1	1	1	1	1	1	1	1	1	1	1	1	1	1	0	15	14	1	1	1	1	1	1	0	1	1	1	1	0	1	1	1	0				1	1	1	1	1	1	0	1	1	1
8			1	1	1	1	1	1	1	1	1	1	1	1	1	1	1	1	16	12	1	1	1	1	1	1	1	1	1	1	1	0	1	1	1	1				1	1	1	1	1	0	1	1	1	1
[truncated: 6 more columns]

## Sheet: DATA OF TABLE 2-CNR and EER
			T2acute								LGE acute					LGE acute	mo presence				EER	T2acute							CNR	LGE acute
			ER1	ER2	NE1	NE2					ER1	ER2	NE1	NE2		ER1	ER2	NE1	NE2			ER1	ER2	NE1	NE2				sigma air	ER1	ER2	NE1	NE2
1			456	707	564	433					467	374	357	412		0	1	1	0			1.5	2.32566	1.85526	1.42434				25	4.92	1.2	0.52	2.72
2			727	836	508	561					455	512	223	327		0	0	0	0			1.39272	1.60153	0.97318	1.07471				24	9.91667	12.2917	0.25	4.58333
3			712	587	431	506					523	663	528	719		1	0	0	0			1.46804	1.21031	0.88866	1.0433				22	5.04545	11.4091	5.27273	13.9545
4			232	190	135	115					372	369	165	205		1	0	0	0			1.45	1.1875	0.84375	0.71875				22	8.68182	8.54545	-0.727273	1.09091
5			173	211	118	166																1.47863	1.80342	1.00855	1.4188
6			(ND)
7			322	298	304	244					554	552	151	542		0	0	0	0			1.42478	1.31858	1.34513	1.07965				22	8.36364	8.27273	-9.95455	7.81818
8			303	303	304	214					688	675	740	648		1	1	0	0			1.54592	1.54592	1.55102	1.09184				16	4.75	3.9375	8	2.25
																						30dayLGE+		30dayLGE-						30dayLGE+		30dayLGE-
																5		1			mean	1.51807	mean	1.1655				si	mean	7.27783	mean	2.98149
			ER1=enhancing region 1 on 30 day lge																		std	0.280022	std	0.311963					std	3.30216	std	5.84338
			ER2=enhancing reigon 2																		pvalue	0.00410766							pvalue	0.0372343
			NE1=not enhancing region on 30 day lge
			NE2= etc
